# Supplementary material for: Characterization of Hormone Receptor and HER2 Status in Breast Cancer Using Mass Spectrometry Imaging
Source: Int J Mol Sci. 2023 Feb 2;24(3):2860. doi: 10.3390/ijms24032860 (PMC9918176; doi:10.3390/ijms24032860)
Supplement: Supplementary file 1 [file ijms-24-02860-s001.zip]

Archive with 1 entries (1 files):
- ijms-2121609-supplementary.pdf
